# Supplementary material for: Integrated Sampling Approaches Enhance Assessment of Saproxylic Beetle Biodiversity in a Mediterranean Forest Ecosystem (Sila National Park, Italy)
Source: Insects. 2025 Aug 6;16(8):812. doi: 10.3390/insects16080812 (PMC12386947; doi:10.3390/insects16080812)
Supplement: Supplementary file 1 [file insects-16-00812-s001.zip]

Archive with 1 entries (1 files):
- insects-3775886-supplementary.pdf
